# Supplementary material for: Leaf-based energy harvesting and storage utilizing hygroscopic iron hydrogel for continuous power generation
Source: Nat Commun. 2025 Jun 6;16:5267. doi: 10.1038/s41467-025-60341-z (PMC12144242; doi:10.1038/s41467-025-60341-z)
Supplement: Supplementary file 11 — Source Data [file 41467_2025_60341_MOESM11_ESM.xlsx]

## Sheet: Figure 2d
	FeCl3 6H2O	Fe-Hydrogel	Ethanolamine
Time (min)	Water Uptake (g/g)	Water Uptake (g/g)	Water Uptake (g/g)
0	0	0	0
10	0.11798	0.33375	0.01993
20	0.18922	0.49368	0.05923
40	0.27673	0.64728	0.07704
60	0.30622	0.73198	0.1092
80	0.33095	0.7914	0.14464
100	0.36792	0.83628	0.17337
120	0.39785	0.8641	0.20227
140	0.42138	0.88559	0.22649
160	0.45088	0.89317	0.27344
180	0.46823	0.92604	0.28334
200	0.47831	0.93363	0.2988
220	0.48449	0.94248	0.31471
240	0.49425	0.95006	0.33212
260	0.50206	0.95702	0.34651
280	0.51106	0.96713	0.3605
300	0.518	0.97472	0.37208
330	0.52028	0.98293	0.39456
360	0.52288	0.98925	0.41216
390	0.52462	0.99621	0.42869
420	0.5257	0.99937	0.44658
450	0.52657	1.0019	0.47329
480	0.52722	1.00253	0.48944
540	0.52787	1.00569	0.52869

## Sheet: Figure 2e
	Temperature	25	35	45	55
	Relative Humidity	Water Uptake (g/g)	Water Uptake (g/g)	Water Uptake (g/g)	Water Uptake (g/g)
	0	0	0	0	0
	10	0.01984	0.01501	0.01653	0.01373
	20	0.05673	0.03015	0.0307	0.03273
	30	0.1503	0.05625	0.05527	0.04013
	40	0.37031	0.16221	0.11082	0.04963
	50	0.50753	0.27088	0.20545	0.13094
	60	0.69779	0.38019	0.22902	0.16367
	70	1.00588	0.548	0.29026	0.27033
	80	1.61013	0.86	0.48462	0.40338
	90	2.66838	1.80408	0.97901	0.62619
	95	3.79696	2.88811	1.59015	1.02112

## Sheet: Figure 2l
	Frequency (Hz)	Storage Modulus (Pa)	Loss Modulus (Pa)
	0.27229	95.894	65.165
	0.34554	141.63	81.431
	0.4379	115.57	83.145
	0.55414	166.7	69.922
	0.70223	144.65	75.873
	0.88854	166.87	82.922
	1.1258	158.33	73.233
	1.42516	207.01	81.395
	1.79936	204.09	69.801
	2.29299	232.04	79.555
	2.89809	245.5	76.82
	3.66242	243.94	72.08
	4.64968	199.38	92.516
	5.8758	233.5	87.604
	7.45223	236.93	79.096
	9.42675	300.75	57.984
	11.9427	264.44	69.811
	15.1274	329.95	37.163
	19.1083	284.71	78.381
	24.2038	265.44	58.453
	30.7325	213.43	50.235
	38.8535	142.14	45.356

## Sheet: Figure 2n
		Area	Water Content
		A	0.446657
		B	0.485957
		C	0.40759
		D	0.395161
		E	0.459694
		F	0.372768
		G	0.39381
		H	0.346654
		I	0.0746812
		J	0.0760135
		K	0.0670241
		L	0.0342429
		M	0.0409091
		N	0.078125
		O	0.00666667
		P	0.0222913

## Sheet: Figure 3b
	Distance	VOC	Distance	VOC
	0	478.885	0	6.8508
	0.1	478.116	0.1	7.183
	0.2	477.603	0.2	8.1202
	0.3	478.031	0.3	9.2554
	0.4	478.287	0.4	9.537
	0.5	478.458	0.5	8.0883
	0.6	478.031	0.6	7.8749
	0.7	478.629	0.7	7.315
	0.8	478.714	0.8	6.6627
	0.9	478.287	0.9	6.4482
	1	478.971	1	6.2183
	1.1	479.142	1.1	6.3635
	1.2	481.279	1.2	6.6308
	1.3	482.562	1.3	7.1324
	1.4	482.904	1.4	7.4965
	1.5	483.161	1.5	9.5194
	1.6	482.99	1.6	12.045
	1.7	481.622	1.7	8.9309
	1.8	480.596	1.8	5.4428
	1.9	478.885	1.9	9.8472
	2	476.748	2	16.137
	2.1	473.926	2.1	16.324
	2.2	473.328	2.2	16.225
	2.3	469.31	2.3	16.445
	2.4	469.31	2.4	22.462
	2.5	468.284	2.5	28.006
	2.6	467.172	2.6	30.525
	2.7	467.428	2.7	43.186
	2.8	466.574	2.8	74.063
	2.9	465.975	2.9	115.61
	3	465.205	3	121.99
	3.1	460.18	3.1	198.21
	3.2	442.51	3.2	231.28
	3.3	442.13	3.3	279.84
	3.4	418.855	3.4	297.9
	3.5	396.15	3.5	311.76
	3.6	396.435	3.6	318.24
	3.7	394.82	3.7	339.25
	3.8	354.25	3.8	349.58
	3.9	293.17	3.9	359.96
	4	295.07	4	369.81
	4.1	284.83	4.1	388.61
	4.2	266.205	4.2	407
	4.3	223.455	4.3	422.07
	4.4	209.08	4.4	430.1
	4.5	168.265	4.5	432.3
	4.6	105.355	4.6	435.05
	4.7	21.0772	4.7	437.91
	4.8	20.9017	4.8	441.43
	4.9	20.6446	4.9	444.62
	5	20.0561	5	446.49
	5.1	19.8194	5.1	448.03
	5.2	18.3659	5.2	449.02
	5.3	17.4206	5.3	449.79
	5.4	14.7487	5.4	451.33
	5.5	14.1218	5.5	451.77
	5.6	12.7419	5.6	453.97
	5.7	12.122	5.7	456.72
	5.8	11.9605	5.8	458.37
	5.9	12.0674	5.9	460.46
	6	10.507	6	461.23
	6.1	8.06788	6.1	463.32
	6.2	5.45538	6.2	464.64
	6.3	5.833	6.3	468.27
	6.4	3.68838	6.4	471.24
	6.5	4.04938	6.5	473.88
	6.6	3.857	6.6	477.4
	6.7	4.93525	6.7	481.58
	6.8	4.70725	6.8	488.51
	6.9	4.5125	6.9	480.71
	7	4.15862	7	483.13
	7.1	4.1895	7.1	485.66
	7.2	4.61866	7.2	489.73
	7.3	2.66808	7.3	491.38
	7.4	3.85463	7.4	491.38
	7.5	3.47463	7.5	492.37
	7.6	3.48888	7.6	493.69
	7.7	3.5055	7.7	494.57
	7.8	3.686	7.8	494.46
	7.9	3.40813	7.9	494.1

## Sheet: Figure 3c
	Time (h)	Voltage (mV)			Inset	Time (h)	Voltage (mV)	Standard Deviation (mV)					Time (h)	Relative humidity (%)	Time	Temperature
	0	0				0	0	0					145	77	145	22.3
	0.01667	72				0.01667	72.2	2.48998					145.5	76	145.5	22.5
	0.03333	126				0.03333	127.2	4.96991					146	77	146	22.5
	0.06667	198				0.06667	201.48	9.52533					146.5	78	146.5	22.4
	0.1	270				0.1	269.9	12.341					147	76	147	22.3
	0.13333	297				0.13333	300.06	8.37365					147.5	77	147.5	22.5
	0.16667	324				0.16667	336.28	18.1932					148	78	148	22.4
	0.2	396				0.2	401.82	22.3072					148.5	76	148.5	22.6
	0.23333	423				0.23333	432.24	24.9297					149	77	149	22.5
	0.26667	459				0.26667	464.42	23.3789					149.5	78	149.5	22.4
	0.3	468				0.3	479.46	24.8779					150	78	150	22.6
	0.33333	472.5				0.33333	488.78	23.7776					150.5	77	150.5	22.4
	0.36667	490.5				0.36667	500	22.699					151	77	151	22.5
	0.4	495				0.4	504.6	22.2104					151.5	77	151.5	22.4
	1	513.9				0.5	511.28	17.1986					152	76	152	22.6
	2	549.5				0.75	516.52	13.2745					152.5	78	152.5	22.5
	3	478.1				1	521.48	11.3176					153	76	153	22.4
	4	496.3											153.5	78	153.5	22.6
	5	481.2											154	77	154	22.5
	6	461.7											154.5	76	154.5	22.4
	7	470.6											155	77	155	22.3
	8	475
	9	501
	10	495.7
	11	478.5
	12	465
	13	520
	14	537.8
	15	521.9
	16	478.8
	17	483.8
	18	497.6
	19	479.8
	20	507.5
	21	493.6
	22	517.6
	23	467.9
	24	478.8
	25	475.8
	26	485.4
	27	478.6
	28	497.8
	29	501.2
	30	487.6
	31	468.9
	32	478.8
	33	485.8
	34	476.5
	35	510.2
	36	498.7
	37	526.1
	38	489.3
	39	515.2
	40	548.7
	41	527.4
	42	578.1
	43	489.3
	44	479.1
	45	540.2
	46	538.5
	47	470.9
	48	566.3
	49	530
	50	550
	51	522.1
	52	505.8
	53	545.6
	54	522.3
	55	512.4
	56	547.8
	57	559.6
	58	504.2
	59	519.4
	60	528.7
	61	556.2
	62	546.1
	63	490.9
	64	557.1
	65	525.7
	66	489.9
	67	549.2
	68	499
	69	563.1
	70	492.9
	71	520.6
	72	525.7
	73	542.3
	74	510.2
	75	557.8
	76	549.2
	77	532.5
	78	513.2
	79	498.6
	80	489.5
	81	543.9
	82	550
	83	514.2
	84	517.8
	85	545.1
	86	532.4
	87	550.6
	88	480.9
	89	520.1
	90	502.3
	91	498.3
	92	486.5
	93	505.1
	94	550
	95	503.2
	96	505.1
	97	542.6
	98	489.6
	99	501.8
	100	486
	101	498.1
	102	501.2
	103	556.4
	104	545.3
	105	543.1
	106	532.8
	107	513.2
	108	524.6
	109	551.2
	110	543.7
	111	480.9
	112	516.1
	113	498.2
	114	527.6
	115	498.1
	116	517.2
	117	560.1
	118	504
	119	480
	120	542.1
	121	475.4
	122	486.3
	123	502.8
	124	501.1
	125	532.8
	126	512.7
	127	499.3
	128	501.8
	129	491.7
	130	506.6
	131	503.3
	132	508.4
	133	516.6
	134	520.4
	135	496.8
	136	490.7
	137	518.8
	138	502.4
	139	492.4
	140	500
	141	513.5
	142	543.6
	143	518.6
	144	541.3
	145	513.9
	146	534.4
	147	529.3
	148	540.2
	149	533
	150	536
	151	542.1
	152	545.6
	153	543.1
	154	550.6
	155	549.5
	156	526
	157	513.8
	158	496.2
	159	507.6
	160	541.2
	161	542.1
	162	499.7
	163	522.8
	164	501.3
	165	521.7
	166	533.7
	167	512.8
	168	509.9
	169	546
	170	500.6
	171	493
	172	531.7
	173	500.1
	174	512.7
	175	532.9
	176	521.8
	177	541
	178	524.8
	179	517.6
	180	534.5
	181	521.3
	182	485.9
	183	490.2
	184	487.9
	185	499.1
	186	501.2
	187	488.8
	188	487.3
	189	543.2
	190	504
	191	501.1
	192	507.6
	193	503.2
	194	509.1
	195	514.2
	196	482.1
	197	491.5
	198	499.4
	199	501.2
	200	521.3
	201	495.2
	202	480.1
	203	500.8
	204	516
	205	539.5
	206	483.3
	207	501.8
	208	508.5
	209	534.1
	210	516.3
	211	487
	212	488
	213	498.1
	214	503.7
	215	496.2
	216	517.8
	217	504.4
	218	510.7
	219	491
	220	501.1
	221	514.3
	222	507.8
	223	529.4
	224	498.7
	225	483.9
	226	487.6
	227	501.9
	228	512.4
	229	509.1
	230	493.6
	231	471.6
	232	489.7
	233	482.4
	234	491.5
	235	490.8
	236	506.6
	237	490.4
	238	489.7
	239	501.3
	240	521.4
														77		22.4

## Sheet: Figure 3d
	Day 1	Day 10	Day 1	Day 10	Day 1	Day 10
	Leaf	Leaf	PVA Film	PVA Film	Paper	Paper
	522	540	405	372	477	392
	524	545	454	386	473	386
	488	507	478	393	588	407
	539	552	488	405	512	435
	544	488	501	354	533	443
	497	523	512	443	426	432
	466	496	525	410	464	411
	463	507	505	407	488	353
	479	529	499	372	522	438
	502	512	466	364	551	392

## Sheet: Figure 3f
		Fe3+ Concentration	ζ
		ppm	mV
		0	-10.69
		15	-5.3
		25	-4
		37.5	0.47
		75	3.04
		167	8.18
		300	11.24

## Sheet: Figure 3g
	Voltage	Current		Voltage	Current		Voltage	Current		Voltage	Current		Voltage	Current
	0.003	-1.058		0.003	-32.6643		0	-48.31		0	-18.74		0	-4.51
	0.004	-0.986		0.01	-29.0857		0.008	-43.23		0.008	-16.756		0.008	-4.013
	0.011	-0.87875		0.017	-26.1786		0.015	-38.85		0.015	-15.044		0.015	-3.609
	0.018	-0.79		0.024	-23.6714		0.022	-35.14		0.022	-13.592		0.022	-3.262
	0.025	-0.7135		0.031	-21.4429		0.029	-31.86		0.029	-12.308		0.029	-2.953
	0.032	-0.6455		0.038	-19.45		0.036	-28.93		0.036	-11.16		0.036	-2.676
	0.039	-0.5835		0.045	-17.6214		0.043	-26.25		0.043	-10.12		0.043	-2.424
	0.046	-0.52825		0.052	-15.9571		0.05	-23.81		0.05	-9.16		0.05	-2.193
	0.053	-0.4765		0.059	-14.4214		0.057	-21.57		0.057	-8.296		0.057	-1.982
	0.06	-0.42825		0.066	-12.9786		0.064	-19.48		0.064	-7.472		0.064	-1.783
	0.067	-0.383		0.073	-11.6214		0.071	-17.51		0.071	-6.696		0.071	-1.593
	0.074	-0.34025		0.08	-10.3357		0.078	-15.67		0.078	-5.964		0.078	-1.415
	0.081	-0.30025		0.087	-9.13571		0.085	-13.9		0.085	-5.288		0.085	-1.25
	0.088	-0.2625		0.094	-8		0.092	-12.26		0.092	-4.64		0.092	-1.092
	0.095	-0.2259		0.101	-6.90357		0.099	-10.7		0.099	-4.028		0.099	-0.94
	0.102	-0.1918		0.108	-5.86786		0.106	-9.193		0.106	-3.4392		0.106	-0.7981
	0.109	-0.15918		0.115	-4.87857		0.113	-7.784		0.113	-2.8832		0.113	-0.6612
	0.116	-0.12803		0.122	-3.95071		0.12	-6.42		0.12	-2.358		0.12	-0.5319
	0.123	-0.09903		0.129	-3.05143		0.127	-5.121		0.127	-1.8492		0.127	-0.4103
	0.13	-0.07028		0.136	-2.19143		0.134	-3.894		0.134	-1.3776		0.134	-0.2898
	0.137	-0.04138		0.143	-1.31786		0.141	-2.714		0.141	-0.8852		0.141	-0.1695
	0.144	-0.01523		0.15	-0.511		0.148	-1.506		0.148	-0.422		0.148	-0.05835
	0.151	0.01067		0.157	0.27807		0.155	-0.4161		0.155	0.01434		0.155	0.05035
	0.158	0.0354		0.164	1.01714		0.162	0.6758		0.162	0.4376		0.162	0.151
	0.165	0.05925		0.171	1.73071		0.169	1.677		0.169	0.8376		0.169	0.2502
	0.172	0.0822		0.178	2.41857		0.176	2.69		0.176	1.2268		0.176	0.3465
	0.179	0.10413		0.185	3.08		0.183	3.651		0.183	1.6052		0.183	0.4383
	0.186	0.12563		0.192	3.74071		0.19	4.581		0.19	1.968		0.19	0.5284
	0.193	0.1468		0.199	4.37071		0.197	5.484		0.197	2.3308		0.197	0.6152
	0.2	0.16688		0.206	4.99286		0.204	6.379		0.204	2.6676		0.204	0.7001
	0.207	0.18708		0.213	5.60786		0.211	7.238		0.211	3.0092		0.211	0.7833
	0.214	0.2065		0.22	6.18429		0.218	8.075		0.218	3.33		0.218	0.861
	0.221	0.22443		0.227	6.74286		0.225	8.878		0.225	3.638		0.225	0.9371
	0.228	0.2427		0.234	7.30714		0.232	9.661		0.232	3.95		0.232	1.014
	0.235	0.261		0.241	7.83571		0.239	10.44		0.239	4.252		0.239	1.09
	0.242	0.2785		0.248	8.37857		0.246	11.2		0.246	4.548		0.246	1.162
	0.249	0.2955		0.255	8.90714		0.253	11.96		0.253	4.84		0.253	1.232
	0.256	0.31225		0.262	9.4		0.26	12.68		0.26	5.132		0.26	1.306
	0.263	0.329		0.269	9.89286		0.267	13.39		0.267	5.42		0.267	1.371
	0.27	0.345		0.276	10.4		0.274	14.08		0.274	5.692		0.274	1.44
	0.277	0.361		0.283	10.9214		0.281	14.81		0.281	5.96		0.281	1.508
	0.284	0.377		0.29	11.4		0.288	15.52		0.288	6.232		0.288	1.572
	0.291	0.393		0.297	11.8786		0.295	16.18		0.295	6.492		0.295	1.635
	0.298	0.40775		0.304	12.3357		0.302	16.83		0.302	6.752		0.302	1.698
	0.305	0.423		0.311	12.8		0.309	17.46		0.309	7.012		0.309	1.761
	0.312	0.438		0.318	13.2429		0.316	18.1		0.316	7.256		0.316	1.823
	0.319	0.45275		0.325	13.6857		0.323	18.76		0.323	7.504		0.323	1.885
	0.326	0.4675		0.332	14.1357		0.33	19.43		0.33	7.74		0.33	1.948
	0.333	0.482		0.339	14.5571		0.337	20.03		0.337	7.992		0.337	2.007
	0.34	0.49675		0.346	14.9929		0.344	20.63		0.344	8.224		0.344	2.067
	0.347	0.51125		0.353	15.4286		0.351	21.22		0.351	8.464		0.351	2.127
	0.354	0.5255		0.36	15.8357		0.358	21.79		0.358	8.692		0.358	2.184
	0.361	0.54		0.367	16.2786		0.365	22.38		0.365	8.92		0.365	2.238
	0.368	0.554		0.374	16.6857		0.372	22.98		0.372	9.16		0.372	2.298
	0.375	0.56875		0.381	17.0786		0.379	23.56		0.379	9.392		0.379	2.356
	0.382	0.5835		0.388	17.5		0.386	24.14		0.386	9.616		0.386	2.414
	0.389	0.5975		0.395	17.9286		0.393	24.73		0.393	9.844		0.393	2.473
	0.396	0.61175		0.402	18.3429		0.4	25.33		0.4	10.068		0.4	2.531
	0.403	0.62625		0.409	18.7714		0.407	25.96		0.407	10.304		0.407	2.588
	0.41	0.64125		0.416	19.1857		0.414	26.5		0.414	10.536		0.414	2.649
	0.417	0.6565		0.423	19.5929		0.421	27.07		0.421	10.756		0.421	2.708
	0.424	0.67125		0.43	20.0071		0.428	27.62		0.428	10.992		0.428	2.766
	0.431	0.686		0.437	20.4071		0.435	28.19		0.435	11.224		0.435	2.823
	0.438	0.701		0.444	20.8357		0.442	28.78		0.442	11.444		0.442	2.88
	0.445	0.71625		0.451	21.2429		0.449	29.36		0.449	11.668		0.449	2.936
	0.452	0.731		0.458	21.6786		0.456	29.96		0.456	11.9		0.456	2.994
	0.459	0.7465		0.465	22.1286		0.463	30.51		0.463	12.136		0.463	3.056
	0.466	0.7625		0.472	22.5286		0.47	31.16		0.47	12.368		0.47	3.112
	0.473	0.77775		0.479	22.9143		0.477	31.72		0.477	12.6		0.477	3.17
	0.48	0.79325		0.486	23.3571		0.484	32.31		0.484	12.832		0.484	3.233
	0.487	0.81		0.493	23.7857		0.491	32.94		0.491	13.072		0.491	3.295
	0.494	0.826		0.5	24.2071		0.498	33.54		0.498	13.32		0.498	3.356
	0.501	0.84275		0.507	24.6929		0.505	34.17		0.505	13.572		0.505	3.418
	0.508	0.86		0.514	25.1429		0.512	34.84		0.512	13.836		0.512	3.484
	0.515	0.8765		0.521	25.6		0.519	35.41		0.519	14.088		0.519	3.554
	0.522	0.894		0.528	26.0286		0.526	36.07		0.526	14.332		0.526	3.613
	0.529	0.912		0.535	26.5214		0.533	36.71		0.533	14.584		0.533	3.68
	0.536	0.92975		0.542	26.9643		0.54	37.34		0.54	14.848		0.54	3.745
	0.543	0.94725		0.549	27.4071		0.547	37.9		0.547	15.1		0.547	3.807
	0.55	0.96475		0.556	27.8643		0.554	38.53		0.554	15.324		0.554	3.875
	0.557	0.9825		0.563	28.3571		0.561	39.22		0.561	15.584		0.561	3.945
	0.564	1.001		0.57	28.8214		0.568	39.89		0.568	15.868		0.568	4.01
	0.571	1.02125		0.577	29.3643		0.575	40.55		0.575	16.148		0.575	4.079
	0.578	1.04075		0.584	29.8643		0.582	41.19		0.582	16.436		0.582	4.153
	0.585	1.06225		0.591	30.3571		0.589	41.9		0.589	16.736		0.589	4.231
	0.592	1.083		0.598	30.7357		0.596	42.56		0.596	17.032		0.596	4.291
	0.599	1.09425		0.595	28.7643		0.597	40.91		0.597	16.376		0.597	4.015
	0.594	1.02775		0.588	26.8286		0.59	37.81		0.59	15.16		0.59	3.749
	0.587	0.96775		0.581	25.2		0.583	35.35		0.583	14.208		0.583	3.519
	0.58	0.918		0.574	23.6929		0.576	33.21		0.576	13.348		0.576	3.309
	0.573	0.873		0.567	22.3643		0.569	31.25		0.569	12.6		0.569	3.119
	0.566	0.82975		0.56	21.1071		0.562	29.4		0.562	11.892		0.562	2.948
	0.559	0.79125		0.553	19.9214		0.555	27.71		0.555	11.208		0.555	2.781
	0.552	0.75425		0.546	18.8		0.548	26.13		0.548	10.572		0.548	2.623
	0.545	0.7185		0.539	17.7429		0.541	24.6		0.541	10.004		0.541	2.471
	0.538	0.685		0.532	16.6786		0.534	23.12		0.534	9.392		0.534	2.325
	0.531	0.65275		0.525	15.6929		0.527	21.72		0.527	8.828		0.527	2.186
	0.524	0.6215		0.518	14.7571		0.52	20.33		0.52	8.308		0.52	2.052
	0.517	0.58875		0.511	13.7786		0.513	19.03		0.513	7.784		0.513	1.916
	0.51	0.55975		0.504	12.8571		0.506	17.69		0.506	7.256		0.506	1.785
	0.503	0.53		0.497	11.95		0.499	16.39		0.499	6.732		0.499	1.656
	0.496	0.50025		0.49	11.0786		0.492	15.1		0.492	6.244		0.492	1.535
	0.489	0.47175		0.483	10.2		0.485	13.9		0.485	5.74		0.485	1.408
	0.482	0.442		0.476	9.39286		0.478	12.71		0.478	5.28		0.478	1.29
	0.475	0.41225		0.469	8.55		0.471	11.5		0.471	4.812		0.471	1.172
	0.468	0.38375		0.462	7.72857		0.464	10.36		0.464	4.336		0.464	1.055
	0.461	0.356		0.455	6.87643		0.457	9.216		0.457	3.86		0.457	0.9482
	0.454	0.329		0.448	6.07643		0.45	8.13		0.45	3.4316		0.45	0.8422
	0.447	0.303		0.441	5.28571		0.443	7.024		0.443	3.0044		0.443	0.7299
	0.44	0.2755		0.434	4.48071		0.436	5.935		0.436	2.54		0.436	0.6216
	0.433	0.2495		0.427	3.70786		0.429	4.849		0.429	2.1176		0.429	0.5137
	0.426	0.22365		0.42	2.94286		0.422	3.798		0.422	1.6852		0.422	0.4117
	0.419	0.2002		0.413	2.19286		0.415	2.752		0.415	1.272		0.415	0.3077
	0.412	0.17338		0.406	1.42286		0.408	1.687		0.408	0.8456		0.408	0.1994
	0.405	0.1477		0.399	0.71714		0.401	0.6778		0.401	0.4556		0.401	0.0988
	0.398	0.12213		0.392	-0.00324		0.394	-0.3423		0.394	0.04388		0.394	-0.0039
	0.391	0.09705		0.385	-0.72857		0.387	-1.327		0.387	-0.36256		0.387	-0.1057
	0.384	0.0717		0.378	-1.44286		0.38	-2.373		0.38	-0.7656		0.38	-0.2026
	0.377	0.04568		0.371	-2.17929		0.373	-3.396		0.373	-1.1636		0.373	-0.3047
	0.37	0.0213		0.364	-2.88286		0.366	-4.332		0.366	-1.5616		0.366	-0.4036
	0.363	-0.00302		0.357	-3.55286		0.359	-5.278		0.359	-1.9332		0.359	-0.4994
	0.356	-0.02828		0.35	-4.23214		0.352	-6.243		0.352	-2.3392		0.352	-0.5914
	0.349	-0.05475		0.343	-4.91214		0.345	-7.167		0.345	-2.71		0.345	-0.6872
	0.342	-0.07923		0.336	-5.56786		0.338	-8.143		0.338	-3.0852		0.338	-0.7808
	0.335	-0.10268		0.329	-6.24429		0.331	-9.046		0.331	-3.4516		0.331	-0.874
	0.328	-0.12565		0.322	-6.91143		0.324	-9.988		0.324	-3.822		0.324	-0.9652
	0.321	-0.14988		0.315	-7.57857		0.317	-10.94		0.317	-4.184		0.317	-1.058
	0.314	-0.17393		0.308	-8.23571		0.31	-11.87		0.31	-4.548		0.31	-1.15
	0.307	-0.1971		0.301	-8.90714		0.303	-12.83		0.303	-4.908		0.303	-1.245
	0.3	-0.22025		0.294	-9.58571		0.296	-13.75		0.296	-5.276		0.296	-1.335
	0.293	-0.24288		0.287	-10.2429		0.289	-14.68		0.289	-5.632		0.289	-1.427
	0.286	-0.2665		0.28	-10.9214		0.282	-15.63		0.282	-6.012		0.282	-1.519
	0.279	-0.28925		0.273	-11.5643		0.275	-16.55		0.275	-6.396		0.275	-1.61
	0.272	-0.31225		0.266	-12.2214		0.268	-17.49		0.268	-6.768		0.268	-1.699
	0.265	-0.335		0.259	-12.8929		0.261	-18.41		0.261	-7.132		0.261	-1.79
	0.258	-0.3575		0.252	-13.5429		0.254	-19.31		0.254	-7.496		0.254	-1.878
	0.251	-0.3805		0.245	-14.2143		0.247	-20.27		0.247	-7.86		0.247	-1.97
	0.244	-0.403		0.238	-14.8786		0.24	-21.16		0.24	-8.228		0.24	-2.06
	0.237	-0.42525		0.231	-15.5143		0.233	-22.06		0.233	-8.584		0.233	-2.148
	0.23	-0.44775		0.224	-16.1643		0.226	-23		0.226	-8.936		0.226	-2.235
	0.223	-0.47025		0.217	-16.8143		0.219	-23.93		0.219	-9.304		0.219	-2.324
	0.216	-0.4925		0.21	-17.4714		0.212	-24.86		0.212	-9.672		0.212	-2.414
	0.209	-0.5145		0.203	-18.15		0.205	-25.82		0.205	-10.044		0.205	-2.505
	0.202	-0.53625		0.196	-18.8143		0.198	-26.76		0.198	-10.412		0.198	-2.595
	0.195	-0.55775		0.189	-19.4643		0.191	-27.7		0.191	-10.772		0.191	-2.684
	0.188	-0.57975		0.182	-20.1214		0.184	-28.65		0.184	-11.132		0.184	-2.772
	0.181	-0.6015		0.175	-20.7786		0.177	-29.59		0.177	-11.492		0.177	-2.862
	0.174	-0.62325		0.168	-21.4143		0.17	-30.52		0.17	-11.856		0.17	-2.951
	0.167	-0.6445		0.161	-22.0714		0.163	-31.44		0.163	-12.22		0.163	-3.039
	0.16	-0.66575		0.154	-22.7		0.156	-32.36		0.156	-12.568		0.156	-3.127
	0.153	-0.68675		0.147	-23.3429		0.149	-33.26		0.149	-12.924		0.149	-3.214
	0.146	-0.70775		0.14	-23.9643		0.142	-34.15		0.142	-13.276		0.142	-3.302
	0.139	-0.72825		0.133	-24.5857		0.135	-35.05		0.135	-13.62		0.135	-3.387
	0.132	-0.74825		0.126	-25.1929		0.128	-35.93		0.128	-13.96		0.128	-3.472
	0.125	-0.76825		0.119	-25.7929		0.121	-36.79		0.121	-14.296		0.121	-3.555
	0.118	-0.78775		0.112	-26.3786		0.114	-37.64		0.114	-14.628		0.114	-3.636
	0.111	-0.80675		0.105	-26.9643		0.107	-38.48		0.107	-14.948		0.107	-3.716
	0.104	-0.826		0.098	-27.5429		0.1	-39.31		0.1	-15.272		0.1	-3.797
	0.097	-0.84475		0.091	-28.1		0.093	-40.12		0.093	-15.588		0.093	-3.875
	0.09	-0.86275		0.084	-28.65		0.086	-40.91		0.086	-15.9		0.086	-3.952
	0.083	-0.8805		0.077	-29.1929		0.079	-41.7		0.079	-16.204		0.079	-4.027
	0.076	-0.8975		0.07	-29.7286		0.072	-42.48		0.072	-16.5		0.072	-4.1
	0.069	-0.9145		0.063	-30.2643		0.065	-43.24		0.065	-16.8		0.065	-4.173
	0.062	-0.931		0.056	-30.7714		0.058	-43.98		0.058	-17.092		0.058	-4.246
	0.055	-0.9475		0.049	-31.2857		0.051	-44.73		0.051	-17.376		0.051	-4.317
	0.048	-0.9635		0.042	-31.7929		0.044	-45.47		0.044	-17.656		0.044	-4.388
	0.041	-0.9795		0.035	-32.2857		0.037	-46.17		0.037	-17.932		0.037	-4.456
	0.034	-0.995		0.028	-32.7643		0.03	-46.86		0.03	-18.2		0.03	-4.523
	0.027	-1.01		0.021	-33.25		0.023	-47.54		0.023	-18.46		0.023	-4.589
	0.02	-1.0245		0.014	-33.7143		0.016	-48.22		0.016	-18.728		0.016	-4.654
	0.013	-1.03925		0.007	-34.1571		0.009	-48.89		0.009	-18.984		0.009	-4.718
	0.006	-1.054		0	-33.9571		0	-49.35		0	-19.156		0	-4.689
	0.001	-1.03425

## Sheet: Figure 3h
	Time	Voltage	Voltage	Voltage	Voltage
	0	0	0	0	0
	2.48273	0	0	0	0
	4.93683	0	0	0	0
	7.39098	0	0	0	0
	9.84936	0.04043	0.0635	0.0502	0.05868
	12.3036	0.28913	0.26497	0.11516	0.41541
	14.7578	0.40459	0.34176	0.17259	0.43405
	17.2121	0.43554	0.37991	0.21953	0.43993
	19.6665	0.43967	0.40499	0.25733	0.44375
	22.1208	0.44369	0.41589	0.29472	0.45641
	24.5752	0.45518	0.42238	0.33073	0.45559
	27.0294	0.45819	0.42593	0.35893	0.46328
	29.4838	0.46148	0.43301	0.37928	0.46536
	31.9381	0.46184	0.43356	0.39076	0.47498
	34.3925	0.463	0.43395	0.40169	0.4763
	36.847	0.46446	0.44122	0.41284	0.47107
	39.3013	0.46478	0.45018	0.42246	0.47468
	41.7557	0.46294	0.45253	0.43165	0.48239
	44.21	0.46619	0.45676	0.4402	0.48165
	46.6644	0.4665	0.45916	0.44744	0.48518
	49.1188	0.466	0.46426	0.45364	0.48853
	51.573	0.4589	0.47295	0.45917	0.49293
	54.0273	0.46931	0.47022	0.46351	0.49202
	56.4817	0.46324	0.47253	0.4662	0.49064
	58.9361	0.47662	0.47286	0.46847	0.49077

[truncated: 52 more sheets: Figure 3i, Figure 4a, Figure 4b, Figure 4c, Figure 4d, Figure 4m, Figure 4n, Figure 5a, Figure 5b, Figure 5c, Figure 5d, Figue 5f, Figure 5h, Figure 5i, Figure 5k, Figure S2, Figure S3, Figure S8, Figure S9, Figure S10 …]
